# Supplementary material for: Disentangling the aetiological pathways between body mass index and site-specific cancer risk using tissue-partitioned Mendelian randomisation
Source: Br J Cancer. 2022 Nov 24;128(4):618–25. doi: 10.1038/s41416-022-02060-6 (PMC9938133; doi:10.1038/s41416-022-02060-6)
Supplement: Supplementary file 3 — Supplementary Tables [file 41416_2022_2060_MOESM3_ESM.xlsx]

## Sheet: Table of Contents 
Contents
Table 1 : Genetic loci identified by colocalization analysis incorporated into the adipose- and brain-tissue instrumented BMI exposures
Table 2: Genetic loci identified by colocalization analysis incorporated into the adipose- and brain-tissue childhood body size exposures
Table 3: Summary of outcome summary data resources
Table 4: Mendelian randomization (MR) analysis of the total effect of BMI instrumented with 915 genetic variants on cardiovascular disease endpoints and measures of cardiac structure and function
Table 5: Univariable and multivariable MR analysis using adipose and brain instrumented BMI of cardiovascular traits in a two-sample setting
Table 6: Conditional F-statistics for adipose and brain instrumented BMI exposures for outcomes analysed in multivariable MR analyses
Table 7: 2SMR for the total effect of BMI instrumented with 915 genetic variants on cancer outcomes
Table 8: Univariable and multivariable MR anlysis of adipose and brain instrumented BMI in a two-sample setting (PPA>0.8)
Table 9: MR analyses instrumented using childhood BMI instruments on breast cancer risk MR
Table 10 Repeat MR analysis of findings using alternative datasets
Table 11 Univariable and multivariable MR analyses on cancer outcomes using instruments partitioned by 'null' tissues
Table 12 MVMR results comparing tissue partitioned effects with blood derived BMI effects

## Sheet: Table 1
Table 1 : Genetic loci identified by colocalization analysis incorporated into the adipose- and brain-tissue instrumented BMI exposures
SNP	CHR	effect_allele	other_allele	eaf	beta	se	pval	samplesize	Gene_adipose	PPA4_adipose	Gene_brain	PPA4_brain
rs1000940	17	A	G	0.7013	-0.0154	0.0018	1.1e-17	794558	SLC25A11	0.829864	RPAIN	0.987055
rs10144318	14	A	C	0.489	0.0092	0.0016	1.4e-08	794528	STYX	0.585205	STYX	0.885793
rs1038088	17	T	G	0.4919	-0.0117	0.0016	4.6e-13	794680	CORO6	0.524521	CORO6	0.884962
rs1045411	13	T	C	0.2647	-0.0148	0.0019	2.3e-15	776153	HSPH1	0.0761769	HMGB1	0.961096
rs10460960	3	A	G	0.8876	0.0197	0.0025	8.1e-15	793248	NKTR	0.231307	ZNF662	0.97103
rs1048303	7	T	C	0.5862	-0.0111	0.0018	2.7e-10	690582	PVRIG	0.282897	AP1S1	0.996029
rs1048932	11	A	C	0.4162	-0.016	0.0017	3.8e-22	795167	CADM1	0.999991	CADM1	0.185591
rs1075901	17	T	C	0.4361	-0.0121	0.0016	1.2e-13	794789	ZSWIM7	0.746985	NCOR1	0.881885
rs10768994	11	T	C	0.5663	0.0114	0.0017	6.4e-12	791685	TSPAN18	0.155518	HSD17B12	0.999933
rs10779751	1	A	G	0.2744	0.0139	0.0018	2.5e-14	794997	MTOR	0.80105	MTOR	0.717706
rs10824218	10	A	T	0.5522	0.0122	0.0018	7.2e-12	669278	VCL	0.400274	VCL	0.988468
rs10832778	11	C	G	0.3778	-0.0125	0.0017	1.3e-13	783042	NCR3LG1	0.982813	PLEKHA7	0.446923
rs10838465	11	A	C	0.6967	0.014	0.0019	9.1e-14	692129	CREB3L1	0.131283	CTD-2210P24.4	0.845205
rs10878946	12	T	C	0.714	-0.0141	0.0019	3.6e-13	685707	RAP1B	0.33514	CPSF6	0.928218
rs10886017	10	A	C	0.2524	0.0152	0.0019	1.4e-15	786354	KIAA1598	0.95111	GFRA1	0.135825
rs10923724	1	T	C	0.5725	-0.0118	0.0016	6.4e-13	789514	TBX15	0.967117	GDAP2	0.0443796
rs10971712	9	T	C	0.1076	-0.0197	0.0027	6.4e-13	692587	GALT	0.823944	UBE2R2	0.914243
rs11066188	12	A	G	0.4181	-0.012	0.0017	8.1e-13	792755	ALDH2	0.93657	MAPKAPK5	0.27185
rs1117080	20	C	G	0.7015	0.011	0.0019	7e-09	690702	YWHAB	0.831552	YWHAB	0.913396
rs11538	22	A	G	0.8195	-0.0135	0.0023	3.3e-09	692349	BCL2L13	0.40465	BID	0.967332
rs11577094	1	T	C	0.08109	0.0182	0.003	6.9e-10	779686	DNALI1	0.995963	SF3A3	0.223916
rs11629783	15	C	G	0.7692	0.0146	0.002	9.8e-13	690824	IGDCC3	0.173267	MAP2K1	0.899294
rs11635675	15	T	G	0.6465	0.0124	0.0018	1.3e-11	688719	USP3	0.810205	FAM96A	0.179808
rs11670142	19	T	G	0.6056	-0.0111	0.0018	4.7e-10	681469	PPFIA3	0.976016	TMEM143	0.389692
rs11710798	3	A	C	0.891	0.0167	0.0028	2.9e-09	671320	IP6K2	0.922134	IP6K2	0.940211
rs11866815	16	T	C	0.2461	-0.0156	0.0019	1e-16	792501	LUC7L	0.400433	PDIA2	0.955412
rs12022461	1	A	G	0.1795	-0.0159	0.0023	2.4e-12	692241	SPOCD1	0.740353	S100PBP	0.84086
rs12044597	1	A	G	0.4971	-0.0143	0.0016	1.7e-18	789125	SLC35E2B	0.993638	SLC35E2B	0.994973
rs12120851	1	T	C	0.789333	-0.0144275	0.00240443	2e-09	463005	CSDE1	0.371013	SYCP1	0.932556
rs12150665	17	T	C	0.5942	0.0162	0.0017	1.6e-22	795501	DHRS11	0.985911	DHRS11	0.990304
rs12411886	10	A	C	0.08261	0.0271	0.003	1.5e-19	792405	PDCD11	0.838892	CNNM2	0.943737
rs12468863	2	T	C	0.5239	-0.0153	0.0016	5.1e-21	784269	CCDC121	0.17619	KCNK3	0.96987
rs12545740	8	A	C	0.5571	0.0105	0.0018	2.5e-09	674019	MAK16	0.780247	DUSP26	0.930249
rs12564992	1	A	G	0.8856	-0.0196	0.0026	5.3e-14	795119	SERPINC1	0.990216	SLC9C2	0.949516
rs12595749	15	A	G	0.5714	0.0141	0.0017	5.7e-16	692290	KIAA1024	0.252969	DNAJA4	0.831758
rs12597712	16	C	G	0.4201	-0.0109	0.0017	1.4e-10	727187	RPGRIP1L	0.0633525	FTO	0.990369
rs12628891	22	T	C	0.3169	-0.0112	0.0019	3e-09	686575	H1F0	0.964493	GCAT	0.673927
rs1263618	2	T	C	0.6858	-0.012	0.0017	5.3e-12	790501	GPR1	0.897917	EEF1B2	0.480581
rs12759296	1	T	G	0.6891	0.0104	0.0018	1.9e-08	692127	DNAJC16	0.557493	AGMAT	0.93296
rs12779943	10	T	C	0.08209	0.0213	0.0032	2e-11	692211	PTCHD3	0.267427	ANKRD26	0.936506
rs12905439	15	C	G	0.6607	0.0118	0.0018	1.4e-10	675205	LRRC28	0.31207	PGPEP1L	0.910066
rs12964689	18	A	G	0.5176	0.0203	0.0017	5.1e-32	692097	C18orf8	0.768284	C18orf8	0.953439
rs13072731	3	A	C	0.3945	-0.0105	0.0018	2.3e-09	691645	SLC25A38	0.56691	EXOG	0.916444
rs13174863	5	A	G	0.8452	-0.0192	0.0023	2.9e-16	773762	WDR55	0.228685	SIL1	0.902748
rs13209968	6	C	G	0.5177	0.0114	0.0017	3.1e-11	692069	HEY2	0.800998	HEY2	0.964187
rs13240600	7	A	G	0.8448	0.0204	0.0024	3.5e-17	692233	ARPC1A	0.887608	ZKSCAN5	0.964708
rs138289	22	A	T	0.5171	0.0103	0.0017	3.3e-09	687258	SELM	0.988902	DEPDC5	0.620402
rs1394	8	A	G	0.6404	-0.0154	0.0017	2.8e-19	783284	MSRA	0.870835	PINX1	0.418127
rs1452075	3	T	C	0.7277	0.0141	0.0018	1.3e-14	783729	PTPRG	0.115719	CADPS	0.871227
rs1465900	11	A	C	0.7812	0.0125	0.002	4.8e-10	779748	RSF1	0.178729	TSKU	0.949779
rs1468069	10	A	C	0.3573	0.0104	0.0018	8.5e-09	691817	SLIT1	0.929287	FRAT2	0.511884
rs16864515	1	A	C	0.09273	0.0186	0.0029	1.7e-10	690508	PRRC2C	0.993859	PRRC2C	0.627078
rs16882001	6	A	G	0.94943	-0.0269	0.004	1.5e-11	687690	RRAGD	0.890088	ANKRD6	0.159862
rs1704190	2	A	G	0.634	0.0098	0.0018	3.3e-08	692593	C2orf69	0.874459	TYW5	0.928248
rs17207196	7	T	C	0.4118	-0.0221	0.0018	2.1e-35	668894	GTF2IRD2	0.955796	POM121C	0.996234
rs1730859	1	A	G	0.6584	-0.0118	0.0017	1.1e-11	788691	PRMT6	0.830514	PRMT6	0.987687
rs17391694	1	T	C	0.1189	0.0317	0.0025	7.5e-38	767720	FUBP1	0.997444	GIPC2	0.0825461
rs17446091	8	T	C	0.7926	-0.0123	0.002	1.8e-09	793600	STMN4	0.370083	TRIM35	0.970422
rs175165	22	T	G	0.6059	0.0103	0.0018	5.2e-09	690545	GSC2	0.491895	ZDHHC8	0.975337
rs17685	7	A	G	0.2744	0.0114	0.002	7.1e-09	637984	MDH2	0.823197	YWHAG	0.0998527
rs17695092	5	T	G	0.6916	0.0106	0.0018	3.4e-09	775102	CPEB4	0.907525	CPEB4	0.934793
rs17757975	6	T	C	0.8518	0.0143	0.0024	4.2e-09	690716	GLO1	0.56136	GLO1	0.884541
rs1784460	11	A	T	0.4035	0.0132	0.0018	9e-14	680042	HMBS	0.665021	HMBS	0.894891
rs1830074	7	T	C	0.712	-0.0115	0.0019	1.4e-09	689911	AIMP2	0.342204	ZNF12	0.995886
rs1884389	20	T	C	0.4289	-0.0103	0.0017	4e-09	683669	NSFL1C	0.973351	SIRPA	0.600646
rs1899689	7	T	C	0.3986	0.0117	0.0016	1.5e-12	794654	PTPRZ1	0.0575792	CADPS2	0.871086
rs1993709	1	A	G	0.1823	-0.0331	0.0021	1.9e-57	786001	NEGR1	0.0369411	NEGR1	0.931335
rs2010281	14	A	G	0.3552	-0.0161	0.0017	6.7e-21	794009	PPP1R13B	0.73777	TRMT61A	0.862238
rs2052883	5	A	G	0.5871	0.0098	0.0017	1.8e-08	692071	PJA2	0.93821	FBXL17	0.0352518
rs2074613	5	T	C	0.5551	0.0111	0.0017	1.7e-10	689896	PCDHA3	0.824253	HARS	0.519656
rs208015	17	T	C	0.0784	0.0356	0.0034	1.4e-25	691575	IGF2BP1	0.18677	SP2	0.82932
rs2162524	2	T	C	0.6679	-0.0155	0.0018	4.1e-17	691302	SP140	0.158894	TRIP12	0.889109
rs2170382	8	T	C	0.1203	0.0172	0.0027	2.4e-10	690485	RDH10	0.175146	STAU2	0.835475
rs217433	7	T	C	0.7947	-0.0117	0.0021	2e-08	790096	NUDCD3	0.44257	NUDCD3	0.846861
rs223391	4	A	G	0.1947	-0.0131	0.0021	1.6e-10	793455	BANK1	0.230162	CENPE	0.981393
rs2235564	1	T	C	0.3466	0.0131	0.0018	3.7e-13	691544	CHD5	0.276265	KLHL21	0.878441
rs2238373	16	A	G	0.6493	0.0112	0.0019	3.5e-09	629575	NTHL1	0.84029	RPS2	0.63562
rs2246012	6	T	C	0.8372	-0.0158	0.0022	3.1e-13	795598	TAAR6	0.164477	MED23	0.910613
rs2280039	2	A	G	0.6532	0.0095	0.0017	2.4e-08	794862	SPEG	0.175136	PTPRN	0.803214
rs2282231	1	T	C	0.2249	0.0165	0.0021	4.8e-15	689443	BMP8A	0.907948	RLF	0.517505
rs2293605	3	T	C	0.1307	-0.0167	0.0027	3.6e-10	668940	KLHL6	0.844648	ECE2	0.924218
rs2304130	19	A	G	0.9147	0.0176	0.003	2.9e-09	783847	YJEFN3	0.952745	HAPLN4	0.962157
rs2367112	5	T	G	0.5081	0.0119	0.0016	2.3e-13	794305	RGS7BP	0.941309	SGTB	0.0878368
rs2425024	20	A	C	0.6636	-0.0103	0.0018	2.7e-08	692589	ITCH	0.931646	TRPC4AP	0.586215
rs2425847	20	A	G	0.5933	-0.0118	0.0018	2.2e-11	686737	WFDC3	0.85455	SNX21	0.336025
rs2481665	1	T	C	0.5592	0.0161	0.0016	7.2e-23	795247	DOCK7	0.053536	L1TD1	0.85683
rs263041	3	A	G	0.3669	0.0124	0.0018	2.2e-12	692268	MAP6D1	0.986196	KLHL6	0.269898
rs2710323	3	T	C	0.5196	-0.0141	0.0016	4.8e-18	790805	NT5DC2	0.966851	GLYCTK	0.993713
rs28350	3	A	G	0.193	0.0177	0.0022	3.5e-15	686689	ZBTB47	0.0972207	ZNF662	0.971214
rs2837398	21	A	C	0.5958	-0.0114	0.0018	1.1e-10	680214	B3GALT5	0.0935181	DSCAM	0.938405
rs2842385	6	A	G	0.8019	-0.012	0.0022	3.4e-08	689031	NHLRC1	0.0895861	ID4	0.957463
rs3134353	8	A	T	0.3868	-0.0125	0.0018	2.5e-12	679869	YWHAZ	0.73124	YWHAZ	0.986738
rs329277	7	T	G	0.5211	-0.0099	0.0017	1.1e-08	686149	DPY19L1	0.918098	BMPER	0.0541301
rs349088	11	A	C	0.4976	-0.0128	0.0017	1.8e-13	684401	TMEM126B	0.121156	AP000974.1	0.883097
rs3731544	3	A	C	0.07127	0.0214	0.0031	7.5e-12	776530	SCAP	0.602619	CSPG5	0.856176
rs3803286	14	A	G	0.3431	0.0181	0.0018	4.1e-23	691435	DYNC1H1	0.0935048	TRAF3	0.987527
rs3807875	7	A	G	0.6287	-0.0094	0.0017	3.5e-08	771110	PTPRZ1	0.0571769	CADPS2	0.870969
rs3810291	19	A	G	0.6703	0.0274	0.0018	2.1e-52	763296	SAE1	0.938348	ZC3H4	0.632377
rs3813680	6	A	G	0.8438	0.0144	0.0024	1.6e-09	692399	SLC17A4	0.271041	C6orf62	0.903377
rs3814883	16	T	C	0.4764	0.0232	0.0017	1.1e-40	685519	ZNF747	0.476579	DOC2A	0.91242
rs3844598	5	A	G	0.479	-0.0095	0.0017	3.8e-08	690704	PCDHGA2	0.946618	PCDHGA3	0.984898
rs3888190	16	A	C	0.4038	0.0271	0.0017	9.2e-60	794486	ATXN2L	0.8381	NFATC2IP	0.942902
rs3957285	19	A	G	0.5261	0.0144	0.0018	2.9e-16	681716	TMEM259	0.895757	KLF16	0.818909
rs3977755	10	T	C	0.2804	-0.0135	0.0019	5.9e-13	731529	PDCD11	0.862327	INA	0.964881
rs4012234	20	T	G	0.4076	-0.0141	0.0018	9.9e-16	689653	EIF2S2	0.944966	GSS	0.695813
rs4077093	12	T	G	0.217	0.0128	0.0022	5.1e-09	620584	AC139768.1	0.998913	FAM186A	0.0706693
rs4132228	3	T	C	0.2893	0.0101	0.0018	1.5e-08	795614	ADAMTS9	0.970091	PRICKLE2	0.0370246
rs4148866	12	T	C	0.4068	0.0098	0.0018	4e-08	676418	HCAR1	0.955423	ARL6IP4	0.320369
rs427943	21	A	C	0.4331	-0.017	0.0017	7.3e-23	712095	KRTAP10-10	0.152408	ADARB1	0.936994
rs450231	9	A	G	0.7534	-0.0127	0.002	2.1e-10	692346	C9orf156	0.0735203	ANKS6	0.894505
rs455527	16	T	C	0.94411	0.0199	0.0035	1.1e-08	779790	AC137932.1	0.93197	CTU2	0.131136
rs4556997	2	A	C	0.1349	0.0197	0.0024	6.9e-17	792972	AFF3	0.890099	TBC1D8	0.101305
rs460799	5	A	G	0.2681	-0.0118	0.0019	6.4e-10	690884	MAST4	0.106785	ERBB2IP	0.842041
rs4653017	1	T	C	0.6818	0.0122	0.0018	4.5e-11	686378	ZNF362	0.595821	ZNF362	0.949508
rs4677812	3	A	C	0.2806	-0.0136	0.0019	1.4e-12	691839	PCYT1A	0.834304	ACAP2	0.833599
rs4704513	5	C	G	0.8189	-0.0125	0.0022	7.4e-09	686651	SCAMP1	0.310013	SCAMP1	0.897267
rs472611	11	A	G	0.6616	-0.0101	0.0018	3.8e-08	686211	CXCR5	0.3265	PVRL1	0.814315
rs4796243	17	A	G	0.3029	-0.0124	0.0019	6.1e-11	691686	DHRS11	0.985998	DHRS11	0.990359
rs4841659	8	T	C	0.4785	0.0149	0.0017	9.2e-18	687488	AF131215.5	0.989204	FAM86B1	0.949852
rs4865796	5	A	G	0.6908	-0.0103	0.0018	5.2e-09	789716	FST	0.989685	SNX18	0.171859
rs4877313	9	A	T	0.7817	0.0129	0.0021	4.1e-10	691598	ISCA1	0.940328	GAS1	0.15799
rs4889606	16	A	G	0.6199	0.0202	0.0017	2.8e-33	788888	ZNF668	0.543259	ZNF646	0.925881
rs4970712	1	A	C	0.2069	0.0139	0.002	6.7e-12	793514	EVI5	0.817522	EVI5	0.914923
rs4985557	16	T	C	0.4867	-0.01	0.0018	1.6e-08	669579	CLEC18A	0.984032	EXOSC6	1
rs559231	18	T	G	0.3956	0.0135	0.0018	2.4e-14	685154	PIK3C3	0.876813	RIT2	0.809646
rs591088	1	T	C	0.5589	-0.0097	0.0017	1.6e-08	691522	CCDC23	0.807551	C1orf50	0.738108
rs6050446	20	A	G	0.02999	-0.0343	0.0047	4.4e-13	766287	GINS1	0.0883165	ENTPD6	0.852142
rs6463489	7	T	C	0.1087	0.0157	0.0026	3.1e-09	791893	FBXL18	0.978431	FBXL18	0.956507
rs6512302	20	C	G	0.7511	0.0142	0.002	2.1e-12	686053	SOX18	0.409128	OPRL1	0.989794
rs6569648	6	T	C	0.7726	-0.0126	0.0019	3.7e-11	795618	SMLR1	0.122865	L3MBTL3	0.906385
rs6587552	1	A	G	0.2409	0.0173	0.002	1.6e-17	689723	SELENBP1	0.992732	TARS2	0.922751
rs6606686	12	C	G	0.6903	-0.0136	0.0018	7.6e-15	795209	ATP2A2	0.765455	TCTN1	0.923042
rs6692586	1	A	G	0.168	0.0192	0.0023	1.1e-16	690921	ASAP3	0.311561	LUZP1	0.863641
rs6738445	2	T	C	0.2836	-0.0133	0.0018	1.9e-13	787966	SLC25A12	0.98879	SLC25A12	0.905765
rs6764533	3	A	G	0.359	0.0116	0.0018	1.4e-10	690832	TM4SF19	0.442822	UBXN7	0.863968
rs676749	20	A	T	0.502	-0.0104	0.0017	1.7e-09	691753	PCED1A	0.811989	PTPRA	0.833875
rs6777784	3	T	G	0.6221	0.0105	0.0018	4.7e-09	679371	PTPRG	0.108372	CADPS	0.873544
rs6901756	6	T	C	0.8779	0.0146	0.0025	2.9e-09	795378	FRS3	0.289161	FRS3	0.982863
rs6985109	8	A	G	0.5338	-0.0177	0.0017	1.5e-26	793993	MSRA	0.885037	RP11-481A20.11	0.938961
rs7031064	9	A	G	0.5219	0.0108	0.0017	3.1e-10	691926	SNAPC3	0.197986	FREM1	0.984174
rs7083450	10	T	C	0.8388	0.0159	0.0023	1.7e-12	795609	CNNM2	0.766273	AS3MT	0.980148
rs7102454	11	T	C	0.6565	-0.0158	0.0018	2.4e-18	691134	EFEMP2	0.97048	MEN1	0.49117
rs7124681	11	A	C	0.4133	0.0263	0.0016	3.2e-58	795474	MYBPC3	0.968825	C1QTNF4	0.844636
rs7133378	12	A	G	0.3269	0.0125	0.0018	9.4e-13	784423	ZNF664	0.968128	DNAH10OS	0.958424
rs7134628	12	A	G	0.1027	0.0172	0.0028	1.2e-09	691228	SP1	0.949452	SP1	0.948601
rs7172627	15	A	G	0.5281	-0.0117	0.0017	1.1e-11	690458	GOLGA8Q	0.0952743	OTUD7A	0.974706
rs7189122	16	T	C	0.8299	-0.015	0.0023	4.5e-11	692600	OGFOD1	0.827909	OGFOD1	0.925766
rs719802	11	T	C	0.3803	0.0101	0.0018	9.5e-09	692544	TTC12	0.3337	TTC12	0.997774
rs7200919	16	A	G	0.4134	0.0095	0.0017	9.3e-09	793695	PRMT7	0.871091	NFATC3	0.988169
rs7209235	17	A	G	0.695	-0.0111	0.0019	8e-09	683445	TRIM47	0.456415	CDK3	0.801065
rs7220138	17	C	G	0.696	-0.0123	0.0019	2.7e-10	638185	C17orf53	0.348944	TMUB2	0.828831
rs7334078	13	T	C	0.7118	0.0121	0.0019	2.2e-10	688374	STK24	0.824399	FARP1	0.950632
rs738140	22	A	G	0.6787	0.0135	0.0019	5.1e-13	687178	CYP2D6	0.450413	WBP2NL	0.999803
rs7535528	1	A	G	0.3741	-0.0152	0.0018	1.4e-16	632868	HES5	0.832083	TPRG1L	0.257713
rs7540681	1	T	C	0.520555	-0.0112038	0.001997	2e-08	463005	NBPF1	0.94822	NBPF1	0.986763
rs7551507	1	T	C	0.5633	-0.0184	0.0016	9.3e-30	794579	LHX8	0.340311	LRRC53	0.91722
rs7557796	2	T	C	0.3476	0.016	0.0018	2.3e-19	692414	KDM3A	0.920627	KDM3A	0.910101
rs7607351	2	T	C	0.5807	0.0119	0.0017	8.4e-12	685674	GFPT1	0.929107	GFPT1	0.762639
rs7607369	2	A	G	0.4387	0.0117	0.0016	9.3e-13	790384	GLB1L	0.450942	PLCD4	0.862996
rs761423	1	T	C	0.55	0.0113	0.0017	5.5e-11	692545	MFAP2	0.506877	ATP13A2	0.955113
rs7630080	3	A	G	0.92382	0.0168	0.0031	4.1e-08	783736	TKT	0.256161	PRKCD	0.881187
rs7652415	3	T	C	0.1417	0.0156	0.0026	9.7e-10	680377	SETD5	0.359941	SETD5	0.877062
rs7716275	5	T	G	0.1933	-0.0132	0.0021	2.2e-10	781833	MYOT	0.859981	ETF1	0.278224
rs7811342	7	T	C	0.8942	0.0197	0.0029	1.1e-11	676265	AKR1D1	0.203181	TTC26	0.907851
rs7830160	8	T	C	0.2543	-0.0132	0.0019	4.1e-12	794714	ZNF704	0.132154	ZBTB10	0.883837
rs7871866	9	C	G	0.1531	0.0187	0.0024	2.3e-14	683494	GOLGA2	0.695977	SLC27A4	0.910024
rs7947143	11	A	G	0.1625	-0.018	0.0024	2.4e-14	690463	SLC22A12	0.315875	TEX40	0.990317
rs7963783	12	T	G	0.7148	0.0126	0.0019	4e-11	689765	FBXW8	0.377315	TAOK3	0.929196
rs8033995	15	C	G	0.09366	-0.0166	0.0029	1.4e-08	692600	CATSPER2	0.799755	LCMT2	0.854802
rs8075273	17	A	C	0.2815	-0.0133	0.0018	3.7e-13	795026	DDX42	0.550284	DCAF7	0.887947
rs823074	1	T	C	0.5884	0.0112	0.0017	1.6e-10	689143	NUCKS1	0.57585	PM20D1	0.988306
rs833831	12	T	G	0.8716	0.016	0.0027	2.6e-09	667741	PRPH	0.203853	RHEBL1	0.918359
rs881301	8	T	C	0.5818	-0.0097	0.0017	2.4e-08	691753	FGFR1	0.915844	FGFR1	0.968249
rs889398	16	T	C	0.4247	-0.0196	0.0016	1.3e-32	789694	DDX19A	0.751123	EXOSC6	0.965453
rs895330	19	C	G	0.8076	0.0201	0.0023	5.5e-19	684271	ZBTB7A	0.344386	PIAS4	0.855686
rs905938	1	T	C	0.7325	-0.0149	0.0019	1.2e-15	795227	ZBTB7B	0.995879	ZBTB7B	0.956838
rs9299	17	T	C	0.6471	0.0121	0.0018	3.6e-11	692577	ATP5G1	0.953658	CDK5RAP3	0.964603
rs936227	15	A	G	0.3892	-0.0118	0.0017	2.3e-12	793122	SNUPN	0.745713	ULK3	0.898818
rs9394312	6	C	G	0.4917	0.0109	0.0017	2.3e-10	691704	UHRF1BP1	0.819095	ANKS1A	0.992941
rs9821675	3	A	G	0.494891	-0.0293415	0.00196279	1.6e-50	463005	MST1R	0.932348	C3orf18	0.899726
rs9921416	16	T	C	0.4407	-0.01	0.0018	1.2e-08	682666	FTO	0.0642689	FTO	0.990369
rs9965170	18	A	G	0.429	-0.0097	0.0017	2.5e-08	692261	PIAS2	0.65415	PIAS2	0.854213
rs998732	19	A	G	0.8422	0.0171	0.0022	2e-14	793852	LPAR2	0.929109	HAPLN4	0.945494

## Sheet: Table 2
Table 2: Genetic loci identified by colocalization analysis incorporated into the adipose- and brain-tissue childhood body size exposures
Effect estimates are weighted by female childhood body size stratified effects as these instruments were analysed against breast cancer as an outcome
SNP	effect_allele	other_allele	eaf	beta	se	P	N	Gene_adipose	PPA4_adipose	Gene_brain	PPA4_brain
rs1000471	C	T	0.783832	-0.00846139	0.00172524	3.7e-08	453169	ISG20	0.143573	RHCG	0.843965
rs1061072	G	A	0.892937	0.0122073	0.00227288	2.4e-08	453169	ZRANB1	0.205092	CTBP2	0.872406
rs10733682	A	G	0.473261	0.00962365	0.00142473	1.6e-12	453169	LMX1B	0.990555	ANGPTL2	0.120243
rs10791902	C	T	0.58767	-0.00802571	0.00143674	3.6e-08	453169	RAD9A	0.885492	RAD9A	0.783004
rs10896348	T	C	0.723747	0.0105186	0.00156399	3.4e-14	453169	GAL	0.746768	PPP6R3	0.353029
rs11165687	C	T	0.590832	-0.00865373	0.00142095	9.4e-09	453169	PTBP2	0.922853	RP11-286B14.1	0.0544874
rs11209943	A	G	0.396432	-0.017474	0.00142764	9.7e-38	453169	NEGR1	0.0255623	NEGR1	0.983887
rs115250958	C	A	0.885755	-0.0243771	0.00241891	5.6e-17	453169	NOTCH4	0.985889	BRD2	0.94038
rs11525873	T	C	0.902215	0.0196581	0.00236292	1.6e-13	453169	AKR1D1	0.163575	TTC26	0.904182
rs11642090	T	C	0.626428	-0.0133579	0.00145879	9.2e-16	453169	CMIP	0.975973	BCMO1	0.37082
rs11690500	T	C	0.822374	0.0139041	0.00184386	7.5e-11	453169	ADCY3	0.999921	ADCY3	1
rs11727676	T	C	0.903565	0.0111512	0.0023713	3.2e-08	453169	FREM3	0.275636	GYPA	0.760523
rs1177279	A	G	0.2779	0.00975634	0.00156422	1.4e-08	453169	KIAA1841	0.825251	RP11-493E12.2	0.836732
rs11777719	A	G	0.715936	-0.0112	0.00156172	8.5e-14	453169	CLDN23	0.871324	FAM66A	0.633415
rs11925138	G	A	0.904169	0.0157199	0.00238943	3.1e-08	453169	CPNE4	0.785549	RP11-39E3.3	0.0973646
rs12042908	A	G	0.437703	0.0317093	0.00141114	2.3e-84	453169	LHX8	0.317419	LRRC53	0.919215
rs12045879	C	T	0.686864	0.00890908	0.00150645	5.3e-11	453169	DNAJC16	0.950946	AGMAT	0.94282
rs12110721	G	A	0.825618	-0.0192891	0.00189373	1.6e-23	453169	HCRTR2	0.952725	COL21A1	0.331312
rs12308065	A	G	0.373043	-0.00961805	0.00145475	1.1e-08	453169	AC002070.1	0.349172	GCN1L1	0.967914
rs12436513	C	A	0.356981	0.0101345	0.00146045	4.2e-09	453169	TRAF3	0.245839	TRAF3	0.931316
rs12601380	A	C	0.587339	0.00598852	0.0014188	4.3e-08	453169	MYO19	0.890632	DHRS11	0.971592
rs12798028	C	T	0.591453	-0.0155987	0.00142175	1.1e-24	453169	ACP2	0.948474	C1QTNF4	0.840844
rs12817542	C	T	0.939168	-0.0163855	0.00292724	1.7e-09	453169	EID3	0.771738	IGF1	0.391168
rs13047416	C	G	0.622962	0.0132805	0.00145063	1.4e-17	453169	AP001042.1	0.891034	AF064858.7	0.906797
rs148696809	T	C	0.882459	-0.0228888	0.00217259	7.4e-18	453169	HLA-J	0.974577	RP1-265C24.5	0.999991
rs16982345	G	A	0.750035	-0.0124401	0.00162064	7.1e-13	453169	GATAD2A	0.79028	BST2	0.36618
rs17637472	G	A	0.601401	-0.00928973	0.00144363	4.1e-14	453169	ZNF652	0.977885	GNGT2	0.652114
rs1808579	C	T	0.517857	0.0105746	0.00140361	7.7e-11	453169	C18orf8	0.883979	C18orf8	0.954195
rs2034963	G	C	0.35132	0.0134274	0.00147955	6.5e-14	453169	CCDC12	0.331238	DHX30	0.846323
rs2115885	G	A	0.791515	0.0123606	0.00173398	1e-09	453169	TMEM161B	0.713347	CTC-498M16.2	0.756838
rs2238435	C	G	0.386247	-0.0174004	0.00144201	2.9e-30	453169	ADCY9	0.150506	RP11-462G12.1	0.994768
rs2242258	T	C	0.741068	-0.0103004	0.00159774	8.8e-09	453169	NDST2	0.652624	GLUD1P3	0.938538
rs2268762	A	G	0.388067	-0.00890686	0.001436	2.5e-08	453169	EXOG	0.924741	EXOG	0.859241
rs2275241	G	A	0.628088	-0.0137997	0.00144901	6.3e-13	453169	LMX1B	0.990555	ANGPTL2	0.118261
rs2303384	C	T	0.359636	0.0137677	0.00145724	3.3e-18	453169	EFEMP2	0.981938	MEN1	0.607785
rs2307111	T	C	0.604907	0.00911723	0.00143338	1.1e-09	453169	COL4A3BP	0.418723	POC5	0.929226
rs2356864	G	A	0.479203	-0.00694196	0.00139942	8e-10	453169	EPS15	0.854778	ELAVL4	0.794674
rs2409743	C	G	0.503174	0.0115398	0.00140249	3e-15	453169	ENPP7P12	0.966205	FAM66D	0.875317
rs2594994	T	A	0.178094	0.0184472	0.00183004	2.5e-17	453169	VGLL4	0.905759	VGLL4	0.730521
rs2722406	C	T	0.715873	-0.0130118	0.00155476	4.6e-15	453169	IGF2BP3	0.917835	GPNMB	0.300346
rs28629903	T	C	0.435592	0.00902944	0.00141557	1.5e-10	453169	MLXIP	0.784296	MLXIP	0.669648
rs2939931	T	C	0.517188	-0.00992993	0.00140336	1.9e-08	453169	SEC23IP	0.332019	SEC23IP	0.742666
rs2958542	C	T	0.632298	0.00917376	0.00146398	1.8e-08	453169	AHNAK	0.930743	SLC22A8	0.352488
rs2965198	A	G	0.348091	-0.0108646	0.00147392	2.2e-10	453169	TM6SF2	0.914835	ZNF14	0.91826
rs2970356	C	G	0.679324	-0.0133161	0.00158448	4.5e-11	453169	TTLL13	0.182179	RP11-387D10.2	0.918935
rs3013431	C	T	0.388477	0.00891996	0.00143461	1.4e-09	453169	MOV10	0.819444	RP4-671G15.2	0.789668
rs3095233	A	G	0.86077	-0.0215138	0.00201952	3.9e-19	453169	FLOT1	0.893311	BAG6	0.991735
rs3181269	C	T	0.745591	0.0116125	0.00160653	5.3e-09	453169	EHF	0.533674	CD59	0.989536
rs34196306	G	C	0.893449	-0.0262304	0.00228684	2.6e-18	453169	BTN3A2	0.946529	BTN3A3	0.966456
rs34229857	C	T	0.971141	-0.0446931	0.00417916	4.2e-16	453169	CMTM3	0.954899	SLC9A5	0.412206
rs34517439	C	A	0.87821	-0.0124927	0.00216441	2.2e-10	453169	FUBP1	0.998015	RP4-564M11.2	0.107046
rs35162296	C	T	0.894147	-0.024992	0.00227175	1.2e-18	453169	ZNF391	0.924149	PRSS16	0.972688
rs35588936	C	T	0.935497	0.0188349	0.00286715	3e-10	453169	DAP3	0.83396	ARHGEF2	0.494519
rs35926495	C	T	0.623257	-0.00859422	0.00145438	4.8e-10	453169	NAT6	0.831267	HYAL3	0.997731
rs3810291	G	A	0.324953	-0.0147346	0.00149533	5.6e-23	453169	SAE1	0.891548	ZC3H4	0.665926
rs3815156	A	G	0.82365	-0.0120334	0.00184421	2.2e-08	453169	SMURF2P1	0.259907	CRLF3	0.929336
rs3961283	G	A	0.272071	0.00916818	0.00157885	1.2e-08	453169	PLA2G15	0.927979	SLC7A6	0.946169
rs39862	T	C	0.717446	0.0102649	0.00155705	7.4e-14	453169	MAST4	0.0915148	ERBB2IP	0.847021
rs4267058	T	C	0.626467	0.00904445	0.00144625	1.3e-09	453169	KIF18A	0.0487179	METTL15	0.824604
rs435775	A	G	0.252094	-0.0102364	0.00161534	5.2e-10	453169	GPR63	0.897354	FUT9	0.0716964
rs4545941	T	C	0.831369	-0.0102688	0.00190318	1.1e-08	453169	KLF2	0.151934	TMEM38A	0.857612
rs4572029	A	G	0.794818	0.0124823	0.00174963	2e-10	453169	SUPV3L1	0.994205	RP11-343J3.2	0.88142
rs4723263	G	C	0.566915	-0.00699845	0.00141268	3.6e-09	453169	BBS9	0.990818	BBS9	0.996758
rs4739558	A	G	0.399483	0.00894975	0.00143062	6.6e-09	453169	FGFR1	0.908093	FGFR1	0.980753
rs4783789	T	C	0.777678	0.0121944	0.00168287	1.4e-08	453169	CYLD	0.751741	RP11-7O14.1	0.341116
rs488767	G	T	0.395147	0.0107569	0.00143102	6.7e-09	453169	USP37	0.860307	RQCD1	0.848834
rs4889630	T	C	0.19996	0.0162007	0.00175011	1.9e-12	453169	BCL7C	0.98821	ZNF768	0.521423
rs4985555	A	G	0.501462	0.00876438	0.00140141	4.6e-10	453169	ZNF19	0.598166	EXOSC6	0.823895
rs6001872	A	G	0.65069	0.0138922	0.0014723	1.5e-17	453169	ADSL	0.769155	CTA-223H9.9	0.355501
rs601338	G	A	0.49204	0.0104175	0.00139988	2.1e-11	453169	ALDH16A1	0.32272	NTN5	0.956895
rs62037365	C	G	0.601978	-0.0151567	0.00143014	9.9e-22	453169	SULT1A2	0.935819	SULT1A1	0.919724
rs62134189	A	G	0.896658	0.0166879	0.00232451	1e-09	453169	LRPPRC	0.123801	CAMKMT	0.930573
rs62175963	T	C	0.576706	0.00899699	0.00141452	2.2e-10	453169	PLA2R1	0.973059	RBMS1	0.806663
rs6449532	C	T	0.63966	0.009803	0.0014571	3.3e-14	453169	ERCC8	0.445128	RP11-546M4.1	0.885438
rs6577497	A	T	0.614272	0.00986596	0.00143418	1.9e-08	453169	RERE	0.27443	RP5-1115A15.2	0.805156
rs6743811	C	A	0.285131	0.0106645	0.00154733	2.6e-11	453169	ETAA1	0.744696	ETAA1	0.912779
rs67603370	G	A	0.921665	-0.0168449	0.00268419	3.4e-09	453169	SAT2	0.982351	POLR2A	0.777779
rs67679818	C	T	0.417621	0.00700589	0.00142954	4.7e-08	453169	IMMP2L	0.911991	DOCK4-AS1	0.0395156
rs6974282	C	T	0.804155	0.0131144	0.00177797	1.5e-08	453169	ZCWPW1	0.870729	ZCWPW1	0.904048
rs6979832	A	G	0.503006	-0.0113462	0.00140943	2.7e-11	453169	RN7SL81P	0.451726	RP11-155G14.5	0.720318
rs7145052	C	T	0.549319	-0.00982281	0.00140939	3.7e-09	453169	RIN3	0.262968	FBLN5	0.725521
rs7162542	C	G	0.442849	0.00773871	0.00141064	3.8e-11	453169	GOLGA6L5P	0.883435	SCAND2	0.269858
rs7217460	G	A	0.770482	0.00943994	0.0016779	2.8e-08	453169	CACNG4	0.334692	PRKCA	0.728979
rs7237444	G	A	0.327748	0.00977827	0.00152132	3.4e-11	453169	PIK3C3	0.943194	PIK3C3	0.931021
rs72819571	G	T	0.652316	0.0110699	0.0014708	6.7e-16	453169	SRR	0.914346	SMG6	0.943987
rs7305424	A	T	0.657832	-0.0120593	0.00148311	2.3e-12	453169	FBXW8	0.0847504	KSR2	0.883498
rs73085586	G	A	0.798751	-0.00933001	0.00175212	3e-08	453169	NKX2-2	0.269141	NXT1	0.825248
rs73422097	A	G	0.698774	-0.0107046	0.00152465	3.1e-12	453169	FRS3	0.993153	FRS3	0.99546
rs7354849	A	G	0.540843	-0.00874027	0.0014102	7.4e-09	453169	RPS7P3	0.09853	SIPA1L2	0.837427
rs7355953	T	C	0.784962	-0.0160039	0.00170925	6.6e-19	453169	CADM2	8.4307e-05	CADM2	0.899589
rs7503580	C	T	0.841844	-0.0140202	0.00193299	8.7e-09	453169	SLC38A10	0.374949	CTD-2526A2.2	0.75219
rs7625768	G	A	0.682031	-0.0104395	0.00150607	1.3e-11	453169	CPNE4	0.785885	RP11-39E3.3	0.105934
rs772175	G	A	0.664934	0.010659	0.00148115	5e-08	453169	ANKRD36C	0.951622	TMEM127	0.954515
rs7787384	G	A	0.17668	0.0115536	0.00186941	9.3e-14	453169	PMS2P11	0.988373	AC073635.5	0.341227
rs7808296	C	T	0.684557	-0.0116758	0.00150798	2.8e-11	453169	DPY19L2P2	0.791859	SPDYE2	0.577954
rs7951870	T	C	0.829486	-0.0111732	0.00186101	5.3e-10	453169	MDK	0.946002	PACSIN3	0.815492
rs7958241	A	G	0.656021	-0.0130148	0.00147559	7.9e-19	453169	MCRS1	0.232236	LMBR1L	0.807522
rs8030456	C	T	0.773633	0.0233541	0.00167055	2.6e-37	453169	IQCH	0.288745	SKOR1	0.72651
rs8096658	C	G	0.512551	0.00868323	0.00141862	2.3e-10	453169	NFATC1	0.903076	PARD6G	0.471297
rs824207	A	G	0.465213	-0.0094646	0.00140394	3.7e-11	453169	PWRN1	0.0613601	NDN	0.907372
rs836179	A	G	0.630603	0.0106776	0.00145102	1.2e-11	453169	ASIC1	0.945176	RP4-605O3.4	0.947856
rs884152	G	T	0.355895	-0.00621671	0.00146314	6e-09	453169	EBF2	0.872183	KCTD9	0.186016
rs9299	C	T	0.343455	-0.00997191	0.00147345	7.3e-11	453169	HOXB3	0.942166	SCRN2	0.943766
rs9438393	A	G	0.585662	0.00661256	0.00142153	3.1e-13	453169	PM20D1	0.996097	PM20D1	0.995118
rs9594686	C	T	0.823184	0.0087914	0.00184273	6.4e-09	453169	EPSTI1	0.114027	FHP1	0.741528
rs9611560	T	C	0.261198	0.00746608	0.00161146	6.5e-09	453169	SLC25A17	0.751228	MKL1	0.669085
rs9922288	A	G	0.235517	0.0100276	0.00167245	3.4e-10	453169	RBBP6	0.815111	RBBP6	0.996577

## Sheet: Table 3
1) Datasets used in primary analyses
Outcome	Study	Ancestry	ncases	ncontrols	sample size
Breast cancer	BCAC, 2017	European	122977	105974	228951
Ovarian cancer	OCAC, 2017	European	25509	40941	66450
Endometrial cancer	O'Mara, 2018	European	12906	108979	121885
Prostate cancer	PRACTICAL, 2018	European	79148	61106	140254
Colorectal cancer (parental history proxy)	UK Biobank*	European	45213	412429	457642
Lung cancer (parental history proxy)	UK Biobank*	European	51073	404606	455679
Kidney cancer	IARC	European	5219	8011	13230
2) Datasets used in replication studies
Outcome	Study	Ancestry	ncases	ncontrols	sample size
Type 2 diabetes	Mahajan et al, 2018*	European	55005	400308	455313
﻿Coronary heart disease	Nikpay et al, 2015	Mixed	﻿60801	123504	123504
Atrial fibrillation	Nielsen JB et al, 2018*	European	60620	970216	1030836
Heart failure	Shah S et al, 2020	European	47309	930014	977323
Left venticular ejection fraction	Pirruccello JP et al, 2020*	European	NA	NA	36041
Left venticular end diastolic volume	Pirruccello JP et al, 2020*	European	NA	NA	36041
Left venticular end systolic volume	Pirruccello JP et al, 2020*	European	NA	NA	36041
Left venticular stroke volume	Pirruccello JP et al, 2020*	European	NA	NA	36041
Stroke	Malik et al , 2018	European	40585	406111	446696
Peripheral artery disease	FinnGen, 2022	European	7098	206541	213639
Endometrial_cancer	Rashkin et al, 2020*	European	2037	217619	219656
Lung cancer (ILLCO)	McKay et al, 2017*	European	29266	56450	85716
Cigarettes per day	Liu et al, 2019	Mixed	NA	NA	249752
Alcohol intake frequency	MRC-IEU, 2018*	European	NA	NA	462346
* Includes UK Biobank data

## Sheet: Table 4
Table 4: Mendelian randomization (MR) analysis of the total effect of BMI instrumented with 915 genetic variants on cardiovascular disease endpoints and measures of cardiac structure and function
id.exposure	id.outcome	outcome	method	nsnp	b	se	pval	OR	lower_CI	upper_CI
BMI	ieu-a-7	Coronary heart disease	MR Egger	916	0.592208	0.0886478	4.13362e-11	1.80798	1.51962	2.15105
BMI	ieu-a-7	Coronary heart disease	Weighted median	916	0.387346	0.0436985	7.71527e-19	1.47307	1.35215	1.60479
BMI	ieu-a-7	Coronary heart disease	Inverse variance weighted	916	0.372768	0.0300247	2.16e-35	1.45175	1.36878	1.53974
BMI	ieu-a-7	Coronary heart disease	Penalised weighted median	916	0.381074	0.0435657	2.18882e-18	1.46386	1.34405	1.59435
BMI	ebi-a-GCST006414	Atrial fibrillation	Inverse variance weighted	914	0.306694	0.0251907	4.23084e-34	1.35893	1.29346	1.4277
BMI	ebi-a-GCST006414	Atrial fibrillation	Penalised weighted median	914	0.317702	0.0334172	1.95993e-21	1.37397	1.28686	1.46697
BMI	ebi-a-GCST006414	Atrial fibrillation	MR Egger	914	0.316481	0.0748173	2.57221e-05	1.37229	1.18511	1.58903
BMI	ebi-a-GCST006414	Atrial fibrillation	Weighted median	914	0.317574	0.034126	1.32828e-20	1.37379	1.28491	1.46882
BMI	NA	Type 2 diabetes	MR Egger	880	1.10613	0.133343	4.04996e-16	3.02263	2.32745	3.92544
BMI	NA	Type 2 diabetes	Weighted median	880	0.973698	0.0396108	1.98507e-133	2.64772	2.44993	2.86147
BMI	NA	Type 2 diabetes	Inverse variance weighted	880	0.87017	0.0450645	4.47428e-83	2.38732	2.1855	2.60777
BMI	NA	Type 2 diabetes	Penalised weighted median	880	0.985915	0.0393125	8.44043e-139	2.68026	2.4815	2.89495
BMI	ebi-a-GCST009541	Heart failure	Inverse variance weighted	913	0.52384	0.0246422	2.79141e-100	1.6885	1.60889	1.77205
BMI	ebi-a-GCST009541	Heart failure	Penalised weighted median	913	0.547216	0.0377916	1.6245e-47	1.72843	1.60503	1.86132
BMI	ebi-a-GCST009541	Heart failure	MR Egger	913	0.643853	0.0731523	6.68148e-18	1.9038	1.6495	2.1973
BMI	ebi-a-GCST009541	Heart failure	Weighted median	913	0.546092	0.0386171	2.1168e-45	1.72649	1.60064	1.86224
BMI	ebi-a-GCST006906	Stroke	Inverse variance weighted	915	0.15291	0.0274803	2.63122e-08	1.16522	1.10412	1.2297
BMI	ebi-a-GCST006906	Stroke	Penalised weighted median	915	0.143003	0.0447855	0.00140772	1.15373	1.05678	1.25959
BMI	ebi-a-GCST006906	Stroke	MR Egger	915	0.170003	0.0818421	0.0380615	1.18531	1.00964	1.39154
BMI	ebi-a-GCST006906	Stroke	Weighted median	915	0.141478	0.0452296	0.00176003	1.15198	1.05425	1.25876
BMI	NA	PAD	Inverse variance weighted	902	0.394874	0.0544743	4.20435e-13	1.4842	1.3339	1.65143
BMI	NA	PAD	Penalised weighted median	902	0.243038	0.083585	0.00364119	1.27512	1.08243	1.5021
BMI	NA	PAD	MR Egger	902	0.48814	0.162678	0.00276825	1.62928	1.18447	2.24115
BMI	NA	PAD	Weighted median	902	0.284704	0.0819807	0.000515031	1.32937	1.13204	1.56109
Univariable MR sensitivity analyses of total BMI
id.exposure	id.outcome	outcome	method	nsnp	b	se	pval	lower_CI	upper_CI
BMI	NA	Left venticular end diastolic volume	MR Egger	891	0.27214	0.0556548	1.19767e-06	0.163057	0.381224
BMI	NA	Left venticular end diastolic volume	Weighted median	891	0.222264	0.0289187	1.51998e-14	0.165584	0.278945
BMI	NA	Left venticular end diastolic volume	Inverse variance weighted	891	0.213652	0.0188665	9.93085e-30	0.176674	0.25063
BMI	NA	Left venticular end diastolic volume	Penalised weighted median	891	0.220116	0.0281754	5.61412e-15	0.164892	0.27534
BMI	NA	Left venticular ejection fraction	MR Egger	891	-0.133298	0.0620355	0.0319242	-0.254888	-0.0117088
BMI	NA	Left venticular ejection fraction	Weighted median	891	-0.0855268	0.0330055	0.00956176	-0.150218	-0.020836
BMI	NA	Left venticular ejection fraction	Inverse variance weighted	891	-0.059026	0.0210327	0.00500998	-0.10025	-0.0178019
BMI	NA	Left venticular ejection fraction	Penalised weighted median	891	-0.0867522	0.0316722	0.0061614	0.861716	0.975627
BMI	NA	Left venticular end systolic volume	MR Egger	891	0.245034	0.056753	1.75513e-05	0.133798	0.356269
BMI	NA	Left venticular end systolic volume	Weighted median	891	0.196322	0.0293729	2.32872e-11	0.138751	0.253893
BMI	NA	Left venticular end systolic volume	Inverse variance weighted	891	0.170679	0.0192454	7.40745e-19	0.132959	0.2084
BMI	NA	Left venticular end systolic volume	Penalised weighted median	891	0.196505	0.0292207	1.75766e-11	0.139233	0.253778
BMI	NA	Left venticular stroke volume	MR Egger	891	0.241781	0.0580091	3.37359e-05	0.128083	0.355478
BMI	NA	Left venticular stroke volume	Weighted median	891	0.22938	0.0290577	2.92786e-15	0.172427	0.286333
BMI	NA	Left venticular stroke volume	Inverse variance weighted	891	0.210003	0.0196545	1.19992e-26	0.17148	0.248526
BMI	NA	Left venticular stroke volume	Penalised weighted median	891	0.233584	0.0301678	9.72207e-15	0.174455	0.292713

## Sheet: Table 5
Table 5: Univariable and multivariable MR analysis using adipose and brain instrumented BMI of cardiovascular traits in a two-sample setting
			Univariable							Multivariable
exposure	id.outcome	outcome	nsnp	b	se	pval	OR	lower_CI	upper_CI	nsnp	b	se	pval	OR	lower_CI	upper_CI
adipose_BMI	ebi-a-GCST006414	Atrial fibrillation || id:ebi-a-GCST006414	85	0.288051	0.10255	0.0049715	1.33383	1.09095	1.63077	182	0.11448	0.157886	0.468406	1.12129	0.822853	1.52796
brain_BMI	ebi-a-GCST006414		139	0.303224	0.0816047	0.000202591	1.35422	1.15405	1.5891	182	0.258397	0.133895	0.0536252	1.29485	0.995971	1.68343
adipose_BMI	NA	Type 2 diabetes	81	0.705302	0.168328	2.78884e-05	2.02446	1.45554	2.81574	176	0.183456	0.22235	0.409327	1.20136	0.776973	1.85756
brain_BMI	NA		136	0.785178	0.0910121	6.28813e-18	2.1928	1.83454	2.62101	176	0.795107	0.189536	2.72842e-05	2.21468	1.52748	3.21105
adipose_BMI	ieu-a-7	Coronary heart disease || id:ieu-a-7	86	0.35748	0.126188	0.00461241	1.42972	1.11645	1.8309	183	0.166317	0.17432	0.340037	1.18095	0.839164	1.66194
brain_BMI	ieu-a-7		140	0.415743	0.0831545	5.74336e-07	1.5155	1.28758	1.78376	183	0.360943	0.147225	0.0142208	1.43468	1.07507	1.91459
adipose_BMI	ebi-a-GCST009541	Heart failure || id:ebi-a-GCST009541	86	0.506717	0.102173	7.07176e-07	1.65983	1.3586	2.02785	183	0.205007	0.147152	0.163572	1.22753	0.919972	1.63792
brain_BMI	ebi-a-GCST009541		140	0.547629	0.0726698	4.85143e-14	1.72915	1.4996	1.99384	183	0.472553	0.124921	0.000155061	1.60408	1.25572	2.04909
adipose_BMI	ebi-a-GCST006906	Stroke || id:ebi-a-GCST006906	85	0.152495	0.123023	0.215135	1.16474	0.915185	1.48234	182	0.110296	0.171496	0.520132	1.11661	0.79785	1.56272
brain_BMI	ebi-a-GCST006906		139	0.115692	0.0779312	0.137665	1.12265	0.963625	1.30792	182	0.0853605	0.145401	0.557156	1.08911	0.819038	1.44824
adipose_BMI	NA	Peripheral artery disease	85	0.194076	0.185447	0.295316	1.21419	0.844171	1.74639	181	0.171245	0.289936	0.554767	1.18678	0.672314	2.09493
brain_BMI	NA		138	0.400351	0.140142	0.00428002	1.49235	1.13391	1.96409	181	0.308222	0.246358	0.210893	1.361	0.839759	2.20579
			Univariable						Multivariable
exposure	id.outcome	outcome	nsnp	b	se	pval	lower_CI	upper_CI	nsnp	b	se	pval	lower_CI	upper_CI
adipose_BMI	NA	Left venticular end diastolic volume	82	0.282421	0.0685344	3.77441e-05	0.148094	0.416749	183	0.226435	0.104916	0.0309075	0.0208008	0.43207
brain_BMI	NA		135	0.162083	0.0493018	0.00101056	0.0654516	0.258715	183	0.0586364	0.0890914	0.510435	-0.115983	0.233256
adipose_BMI	NA	Left venticular stroke volume	82	0.295728	0.0746442	7.43753e-05	0.149426	0.442031	183	0.232504	0.110862	0.0359734	0.0152135	0.449794
brain_BMI	NA		135	0.178504	0.0536533	0.000877883	0.0733437	0.283665	183	0.0740909	0.0941351	0.431241	-0.110414	0.258596
adipose_BMI	NA	Left venticular end systolic volume	82	0.202942	0.0683757	0.00299696	0.0689261	0.336959	183	0.150188	0.104165	0.149352	-0.0539761	0.354352
brain_BMI	NA		135	0.115562	0.0485995	0.0174143	0.0203069	0.210817	183	0.0472128	0.088458	0.593527	-0.126165	0.22059
adipose_BMI	NA	Left venticular ejection fraction	82	-0.0347616	0.0762731	0.648568	-0.184257	0.114734	183	-0.0043996	0.113894	0.969186	-0.227632	0.218833
brain_BMI	NA		135	-0.0135267	0.0547919	0.805005	-0.120919	0.0938654	183	-0.0128573	0.0967148	0.89424	-0.202418	0.176704
Univariable MR sensitivity analyses of tissue partitioned BMI
				Univariable
exposure	id.outcome	outcome	method	nsnp	b	se	pval	OR	lower_CI	upper_CI
adipose	ebi-a-GCST006414	Atrial fibrillation || id:ebi-a-GCST006414	Inverse variance weighted	85	0.288051	0.10255	0.0049715	1.33383	1.09095	1.63077
adipose	ebi-a-GCST006414	Atrial fibrillation || id:ebi-a-GCST006414	Penalised weighted median	85	0.152552	0.0967007	0.114665	1.1648	0.963694	1.40788
adipose	ebi-a-GCST006414	Atrial fibrillation || id:ebi-a-GCST006414	MR Egger	85	0.258799	0.32815	0.432557	1.29537	0.680876	2.46446
adipose	ebi-a-GCST006414	Atrial fibrillation || id:ebi-a-GCST006414	Weighted median	85	0.195137	0.0951042	0.0401865	1.21548	1.00877	1.46454
brain	ebi-a-GCST006414	Atrial fibrillation || id:ebi-a-GCST006414	Inverse variance weighted	139	0.303224	0.0816047	0.000202591	1.35422	1.15405	1.5891
brain	ebi-a-GCST006414	Atrial fibrillation || id:ebi-a-GCST006414	Penalised weighted median	139	0.452625	0.0750546	1.63349e-09	1.57243	1.35733	1.82163
brain	ebi-a-GCST006414	Atrial fibrillation || id:ebi-a-GCST006414	MR Egger	139	0.278277	0.280709	0.323269	1.32085	0.761921	2.2898
brain	ebi-a-GCST006414	Atrial fibrillation || id:ebi-a-GCST006414	Weighted median	139	0.385793	0.0774134	6.24306e-07	1.47078	1.26372	1.71176
adipose	ieu-a-7	Coronary heart disease || id:ieu-a-7	Inverse variance weighted	86	0.35748	0.126188	0.00461241	1.42972	1.11645	1.8309
adipose	ieu-a-7	Coronary heart disease || id:ieu-a-7	Penalised weighted median	86	0.656044	0.124081	1.24186e-07	1.92715	1.51111	2.45774
adipose	ieu-a-7	Coronary heart disease || id:ieu-a-7	MR Egger	86	0.634484	0.406431	0.122258	1.88605	0.850338	4.18325
adipose	ieu-a-7	Coronary heart disease || id:ieu-a-7	Weighted median	86	0.555079	0.127496	1.33854e-05	1.74208	1.35688	2.23663
brain	ieu-a-7	Coronary heart disease || id:ieu-a-7	Inverse variance weighted	140	0.415743	0.0831545	5.74336e-07	1.5155	1.28758	1.78376
brain	ieu-a-7	Coronary heart disease || id:ieu-a-7	Penalised weighted median	140	0.479755	0.0978653	9.4773e-07	1.61568	1.33368	1.95731
brain	ieu-a-7	Coronary heart disease || id:ieu-a-7	MR Egger	140	0.551002	0.28673	0.056708	1.73499	0.989071	3.04345
brain	ieu-a-7	Coronary heart disease || id:ieu-a-7	Weighted median	140	0.463173	0.101561	5.10235e-06	1.58911	1.30228	1.93912
adipose	ebi-a-GCST009541	Heart failure || id:ebi-a-GCST009541	Inverse variance weighted	86	0.506717	0.102173	7.07176e-07	1.65983	1.3586	2.02785
adipose	ebi-a-GCST009541	Heart failure || id:ebi-a-GCST009541	Penalised weighted median	86	0.587745	0.104333	1.76718e-08	1.79993	1.46705	2.20833
adipose	ebi-a-GCST009541	Heart failure || id:ebi-a-GCST009541	MR Egger	86	0.724874	0.326274	0.0289948	2.06447	1.08913	3.91326
adipose	ebi-a-GCST009541	Heart failure || id:ebi-a-GCST009541	Weighted median	86	0.582628	0.108763	8.46719e-08	1.79074	1.44694	2.21622
brain	ebi-a-GCST009541	Heart failure || id:ebi-a-GCST009541	Inverse variance weighted	140	0.547629	0.0726698	4.85143e-14	1.72915	1.4996	1.99384
brain	ebi-a-GCST009541	Heart failure || id:ebi-a-GCST009541	Penalised weighted median	140	0.555895	0.0911131	1.05304e-09	1.7435	1.45836	2.08439
brain	ebi-a-GCST009541	Heart failure || id:ebi-a-GCST009541	MR Egger	140	0.874003	0.24905	0.00060702	2.39649	1.47089	3.90454
brain	ebi-a-GCST009541	Heart failure || id:ebi-a-GCST009541	Weighted median	140	0.560409	0.0869605	1.16046e-10	1.75139	1.47693	2.07685
adipose	ebi-a-GCST006906	Stroke || id:ebi-a-GCST006906	Inverse variance weighted	85	0.152495	0.123023	0.215135	1.16474	0.915185	1.48234
adipose	ebi-a-GCST006906	Stroke || id:ebi-a-GCST006906	Penalised weighted median	85	0.342947	0.125088	0.00611315	1.40909	1.10271	1.8006
adipose	ebi-a-GCST006906	Stroke || id:ebi-a-GCST006906	MR Egger	85	0.746654	0.388805	0.058244	2.10993	0.984714	4.5209
adipose	ebi-a-GCST006906	Stroke || id:ebi-a-GCST006906	Weighted median	85	0.264463	0.128806	0.0400548	1.30273	1.01207	1.67686
brain	ebi-a-GCST006906	Stroke || id:ebi-a-GCST006906	Inverse variance weighted	139	0.115692	0.0779312	0.137665	1.12265	0.963625	1.30792
brain	ebi-a-GCST006906	Stroke || id:ebi-a-GCST006906	Penalised weighted median	139	-0.0355027	0.103569	0.731753	0.96512	0.787811	1.18234
brain	ebi-a-GCST006906	Stroke || id:ebi-a-GCST006906	MR Egger	139	-0.023389	0.267227	0.930382	0.976882	0.578594	1.64934
brain	ebi-a-GCST006906	Stroke || id:ebi-a-GCST006906	Weighted median	139	0.00525706	0.102304	0.959018	1.00527	0.822621	1.22848
adipose	N/A	PAD	Inverse variance weighted	85	0.194076	0.185447	0.295316	1.21419	0.844171	1.74639
adipose	N/A	PAD	Penalised weighted median	85	-0.0900881	0.249823	0.718392	0.913851	0.560044	1.49118
adipose	N/A	PAD	MR Egger	85	0.956011	0.580226	0.103205	2.6013	0.834242	8.11127
adipose	N/A	PAD	Weighted median	85	-0.0714574	0.249962	0.774975	0.931036	0.570419	1.51963
brain	N/A	PAD	Inverse variance weighted	138	0.400351	0.140142	0.00428002	1.49235	1.13391	1.96409
brain	N/A	PAD	Penalised weighted median	138	-0.0137366	0.192352	0.943068	0.986357	0.676551	1.43803
brain	N/A	PAD	MR Egger	138	0.112286	0.478503	0.814825	1.11883	0.437981	2.85809
brain	N/A	PAD	Weighted median	138	0.213103	0.191209	0.265064	1.23751	0.850725	1.80015
adipose	N/A	T2D	Inverse variance weighted	81	0.705302	0.168328	2.78884e-05	2.02446	1.45554	2.81574
adipose	N/A	T2D	Penalised weighted median	81	1.07852	0.135327	1.59024e-15	2.94033	2.25529	3.83344
adipose	N/A	T2D	MR Egger	81	1.34779	0.523345	0.0118799	3.8489	1.37993	10.7354
adipose	N/A	T2D	Weighted median	81	0.974868	0.133955	3.39929e-13	2.65082	2.03871	3.44671
brain	N/A	T2D	Inverse variance weighted	136	0.785178	0.0910121	6.28813e-18	2.1928	1.83454	2.62101
brain	N/A	T2D	Penalised weighted median	136	1.02026	0.0972859	9.88772e-26	2.77392	2.29236	3.35664
brain	N/A	T2D	MR Egger	136	0.823325	0.325159	0.0124933	2.27806	1.20444	4.3087
brain	N/A	T2D	Weighted median	136	v	0.098764	1.52693e-19	2.4427	2.0128	2.96442
				Univariable
exposure	id.outcome	outcome	method	nsnp	b	se	pval	lower_CI	upper_CI
adipose	N/A	MRI_sv	Inverse variance weighted	86	0.277666	0.0734534	0.000156725	0.133697	0.421635
adipose	N/A	MRI_sv	Penalised weighted median	86	0.295061	0.0849798	0.000516333	0.128501	0.461622
adipose	N/A	MRI_sv	MR Egger	86	0.225305	0.235339	0.34113	-0.235959	0.686569
adipose	N/A	MRI_sv	Weighted median	86	0.27566	0.0844688	0.00110065	0.110101	0.441218
brain	N/A	MRI_sv	Inverse variance weighted	140	0.17251	0.0528514	0.00109828	0.0689214	0.276099
brain	N/A	MRI_sv	Penalised weighted median	140	0.118224	0.0679316	0.0818004	-0.0149223	0.25137
brain	N/A	MRI_sv	MR Egger	140	0.14731	0.182181	0.42014	-0.209764	0.504385
brain	N/A	MRI_sv	Weighted median	140	0.133479	0.0699398	0.0563288	-0.00360308	0.270561
adipose	N/A	MRI_lvesv	Inverse variance weighted	86	0.179584	0.0684212	0.00867303	0.0454782	0.313689
adipose	N/A	MRI_lvesv	Penalised weighted median	86	0.290632	0.0875984	0.000907378	0.118939	0.462325
adipose	N/A	MRI_lvesv	MR Egger	86	0.224158	0.21923	0.30949	-0.205533	0.653849
adipose	N/A	MRI_lvesv	Weighted median	86	0.242432	0.0862023	0.004918	0.0734751	0.411388
brain	N/A	MRI_lvesv	Inverse variance weighted	140	0.112472	0.0490824	0.0219344	0.0162709	0.208674
brain	N/A	MRI_lvesv	Penalised weighted median	140	0.225451	0.0613792	0.000239633	0.105148	0.345755
brain	N/A	MRI_lvesv	MR Egger	140	0.273793	0.168584	0.106643	-0.0566326	0.604218
brain	N/A	MRI_lvesv	Weighted median	140	0.208058	0.0617453	0.000752718	0.0870374	0.329079
adipose	N/A	MRI_lvef	Inverse variance weighted	86	-0.0180833	0.0755213	0.81076	-0.166105	0.129939
adipose	N/A	MRI_lvef	Penalised weighted median	86	-0.141618	0.0935016	0.129872	-0.324881	0.0416449
adipose	N/A	MRI_lvef	MR Egger	86	-0.109226	0.241828	0.652673	-0.583208	0.364757
adipose	N/A	MRI_lvef	Weighted median	86	-0.0990769	0.0956794	0.300431	-0.286609	0.0884547
brain	N/A	MRI_lvef	Inverse variance weighted	140	-0.0139946	0.0548828	0.79873	-0.121565	0.0935756
brain	N/A	MRI_lvef	Penalised weighted median	140	-0.0137607	0.069514	0.84308	-0.150008	0.122487
brain	N/A	MRI_lvef	MR Egger	140	-0.265741	0.187869	0.159467	-0.633964	0.102482
brain	N/A	MRI_lvef	Weighted median	140	-0.0143376	0.0706583	0.839201	-0.152828	0.124153
adipose	N/A	MRI_lvedv	Inverse variance weighted	86	0.259931	0.0682868	0.000140965	0.126089	0.393773
adipose	N/A	MRI_lvedv	Penalised weighted median	86	0.26616	0.0803895	0.00093002	0.108597	0.423723
adipose	N/A	MRI_lvedv	MR Egger	86	0.259303	0.218852	0.239425	-0.169647	0.688252
adipose	N/A	MRI_lvedv	Weighted median	86	0.254514	0.0794828	0.00136416	0.0987279	0.4103
brain	N/A	MRI_lvedv	Inverse variance weighted	140	0.157563	0.0492911	0.00139072	0.0609519	0.254173
brain	N/A	MRI_lvedv	Penalised weighted median	140	0.218355	0.0643608	0.000692146	0.0922078	0.344502
brain	N/A	MRI_lvedv	MR Egger	140	0.233511	0.169778	0.171238	-0.0992532	0.566276
brain	N/A	MRI_lvedv	Weighted median	140	0.214991	0.0625857	0.000592234	0.0923231	0.337659

## Sheet: Table 6
Table 6: Conditional F-statistics for adipose and brain instrumented BMI exposures for outcomes analysed in multivariable MR analyses
	adipose	brain
Bowel cancer	23.6499	32.9603
Lung cancer	23.6499	32.9603
Breast cancer	17.4925	12.2535
Ovarian cancer	17.4925	12.2535
Endometrial cancer	17.4998	12.395
Prostate cancer	16.3767	11.904
Kidney cancer	26.3206	35.9088

## Sheet: Table 7
Table 7: 2SMR for the total effect of BMI instrumented with 915 genetic variants on cancer outcomes
id.exposure	id.outcome	outcome	method	nsnp	b	se	pval	OR	lower_CI	upper_CI
BMI	NA	Colon cancer	Inverse variance weighted	891	-0.0102643	0.0161181	0.524243	0.989788	0.959008	1.02156
BMI	NA	Lung cancer	Inverse variance weighted	891	0.116022	0.0169429	7.49828e-12	1.12302	1.08634	1.16094
BMI	ebi-a-GCST006464	Endometrial cancer || id:ebi-a-GCST006464	Inverse variance weighted	887	0.52662	0.0454507	4.81786e-31	1.6932	1.54889	1.85096
BMI	ieu-a-1120	Ovarian cancer || id:ieu-a-1120	Inverse variance weighted	837	0.0644012	0.0401098	0.108357	1.06652	0.985887	1.15375
BMI	ieu-a-1126	Breast cancer (Combined Oncoarray; iCOGS; GWAS meta analysis) || id:ieu-a-1126	Inverse variance weighted	838	-0.0907688	0.0296579	0.00220945	0.913229	0.861657	0.967888
BMI	ieu-b-85	Prostate cancer || id:ieu-b-85	Inverse variance weighted	881	-0.0851071	0.034006	0.0123248	0.918414	0.859195	0.981714
BMI	NA	Kidney cancer	Inverse variance weighted	802	0.284344	0.0778035	0.000257536	1.32889	1.14094	1.54781
MR sensitivity analyses for total effect of BMI on cancer outcomes
id.exposure	id.outcome	outcome	method	nsnp	b	se	pval	OR	lower_CI	upper_CI
BMI	QyUAvp	Lung cancer	Inverse variance weighted	891	0.116022	0.0169429	7.49828e-12	1.12302	1.08634	1.16094
BMI	QyUAvp	Lung cancer	Penalised weighted median	891	0.104826	0.0237987	1.05924e-05	1.11052	1.05991	1.16355
BMI	QyUAvp	Lung cancer	MR Egger	891	0.0392857	0.04992	0.431507	1.04007	0.943124	1.14698
BMI	QyUAvp	Lung cancer	Weighted median	891	0.0874102	0.0238454	0.00024666	1.09134	1.04151	1.14356
BMI	kL0KZ3	outcome	Inverse variance weighted	891	-0.0085638	0.0134478	0.524243	0.991473	0.965681	1.01795
BMI	kL0KZ3	outcome	Penalised weighted median	891	0.00565346	0.0227436	0.80369	1.00567	0.961824	1.05151
BMI	kL0KZ3	outcome	MR Egger	891	-0.000532357	0.0396808	0.989299	0.999468	0.924681	1.0803
BMI	kL0KZ3	outcome	Weighted median	891	0.00732467	0.0221392	0.74076	1.00735	0.964575	1.05203
BMI	KBEFfw	Kidney cancer	Inverse variance weighted	915	0.246427	0.0727195	0.00070217	1.27945	1.10949	1.47544
BMI	KBEFfw	Kidney cancer	Penalised weighted median	915	0.223603	0.123131	0.0693739	1.25057	0.982423	1.59192
BMI	KBEFfw	Kidney cancer	MR Egger	915	0.526599	0.217227	0.0155358	1.69316	1.10609	2.59183
BMI	KBEFfw	Kidney cancer	Weighted median	915	0.246074	0.120103	0.0404762	1.27899	1.01073	1.61846
BMI	ebi-a-GCST006464	Endometrial cancer || id:ebi-a-GCST006464	Inverse variance weighted	887	0.526609	0.0454505	4.82865e-31	1.69318	1.54887	1.85094
BMI	ebi-a-GCST006464	Endometrial cancer || id:ebi-a-GCST006464	Penalised weighted median	887	0.528804	0.0721887	2.38379e-13	1.6969	1.47302	1.95481
BMI	ebi-a-GCST006464	Endometrial cancer || id:ebi-a-GCST006464	MR Egger	887	0.728832	0.123433	5.03205e-09	2.07266	1.62727	2.63995
BMI	ebi-a-GCST006464	Endometrial cancer || id:ebi-a-GCST006464	Weighted median	887	0.525365	0.0699489	5.88136e-14	1.69108	1.47442	1.93957
BMI	ieu-a-1120	Ovarian cancer || id:ieu-a-1120	Inverse variance weighted	837	0.064558	0.0401134	0.107532	1.06669	0.986034	1.15394
BMI	ieu-a-1120	Ovarian cancer || id:ieu-a-1120	Penalised weighted median	837	0.0528249	0.0596455	0.375808	1.05424	0.93793	1.18498
BMI	ieu-a-1120	Ovarian cancer || id:ieu-a-1120	MR Egger	837	0.187256	0.108377	0.08439	1.20594	0.975151	1.49134
BMI	ieu-a-1120	Ovarian cancer || id:ieu-a-1120	Weighted median	837	0.0529528	0.0606442	0.382569	1.05438	0.936215	1.18746
BMI	ieu-a-1126	Breast cancer (Combined Oncoarray; iCOGS; GWAS meta analysis) || id:ieu-a-1126	Inverse variance weighted	838	-0.0907688	0.0296579	0.00220945	0.913229	0.861657	0.967888
BMI	ieu-a-1126	Breast cancer (Combined Oncoarray; iCOGS; GWAS meta analysis) || id:ieu-a-1126	Penalised weighted median	838	-0.0652488	0.0298913	0.0290453	0.936834	0.883525	0.99336
BMI	ieu-a-1126	Breast cancer (Combined Oncoarray; iCOGS; GWAS meta analysis) || id:ieu-a-1126	MR Egger	838	-0.40312	0.0792288	4.46927e-07	0.668232	0.572119	0.780492
BMI	ieu-a-1126	Breast cancer (Combined Oncoarray; iCOGS; GWAS meta analysis) || id:ieu-a-1126	Weighted median	838	-0.107996	0.0299	0.000303959	0.897631	0.846538	0.951808
BMI	ieu-b-85	Prostate cancer || id:ieu-b-85	Inverse variance weighted	881	-0.0852386	0.0339957	0.0121646	0.918293	0.8591	0.981565
BMI	ieu-b-85	Prostate cancer || id:ieu-b-85	Penalised weighted median	881	-0.115482	0.0374257	0.00203119	0.890937	0.827922	0.958747
BMI	ieu-b-85	Prostate cancer || id:ieu-b-85	MR Egger	881	-0.0948001	0.0924943	0.305679	0.909555	0.758746	1.09034
BMI	ieu-b-85	Prostate cancer || id:ieu-b-85	Weighted median	881	-0.115354	0.0371757	0.00191601	0.89105	0.828433	0.9584

## Sheet: Table 8
Table 8: Univariable and multivariable MR anlysis of adipose and brain instrumented BMI in a two-sample setting (PPA>0.8)
				Univariable							Multivariable
exposure	id.outcome	outcome	nsnp	b	se	pval	OR	lower_CI	upper_CI	nsnp	b	se	pval	OR	lower_CI	upper_CI
adipose_BMI	ieu-a-1126	Breast cancer (Combined Oncoarray; iCOGS; GWAS meta analysis) || id:ieu-a-1126	80	-0.103105	0.080459	0.200034	0.902033	0.770432	1.05611	173	0.0347883	0.142027	0.806501	1.0354	0.783813	1.36774
brain_BMI	ieu-a-1126		134	-0.0797148	0.0689506	0.247634	0.92338	0.806656	1.05699	173	-0.162425	0.118598	0.170829	0.85008	0.673763	1.07254
adipose_BMI	ieu-a-1120	Ovarian cancer || id:ieu-a-1120	80	-0.142989	0.123912	0.24852	0.866764	0.679868	1.10504	173	-0.165381	0.226861	0.466003	0.84757	0.543335	1.32216
brain_BMI	ieu-a-1120		134	-0.0355151	0.105766	0.737031	0.965108	0.784415	1.18742	173	0.0724512	0.189054	0.701549	1.07514	0.742231	1.55737
adipose_BMI	ebi-a-GCST006464	Endometrial cancer || id:ebi-a-GCST006464	85	0.611457	0.157042	9.87708e-05	1.84311	1.3548	2.50743	182	0.538436	0.238719	0.0241006	1.71332	1.07309	2.73553
brain_BMI	ebi-a-GCST006464		140	0.4775	0.103186	3.70031e-06	1.61204	1.31687	1.97337	182	0.18501	0.200414	0.355936	1.20323	0.812368	1.78215
adipose_BMI	ieu-b-85	Prostate cancer || id:ieu-b-85	84	-0.235568	0.110752	0.0334217	0.790122	0.635945	0.981676	178	0.00582126	0.170624	0.972784	1.00584	0.719929	1.40529
brain_BMI	ieu-b-85		136	-0.265834	0.0869329	0.00222876	0.766566	0.646474	0.908968	178	-0.281853	0.1455	0.0527285	0.754385	0.567206	1.00333
adipose_BMI	NA	Colon cancer	86	-0.0435691	0.0456165	0.339519	0.957366	0.875485	1.04691	183	0.0338549	0.085812	0.693194	1.03443	0.874296	1.2239
brain_BMI	NA		140	-0.0562375	0.0355899	0.114072	0.945315	0.88162	1.01361	183	-0.0795614	0.0729418	0.275382	0.923521	0.800493	1.06546
adipose_BMI	NA	Lung cancer	86	0.0657673	0.0590385	0.265291	1.06798	0.951279	1.19899	183	-0.018677	0.0890953	0.833957	0.981496	0.824232	1.16877
brain_BMI	NA		140	0.155836	0.0438734	0.000382411	1.16863	1.07234	1.27357	183	0.160877	0.0757322	0.0336461	1.17454	1.01252	1.36249
adipose_BMI	NA	Kidney cancer	86	0.382475	0.264152	0.147635	1.46591	0.873487	2.46013	182	0.548144	0.408703	0.179862	1.73004	0.776535	3.85435
brain_BMI	NA		139	-0.0196358	0.193646	0.919232	0.980556	0.670869	1.4332	182	-0.269125	0.344884	0.435195	0.764048	0.388641	1.50208
Univariable MR sensitivity analyses for adipose- and brain-BMI exposures on cancer outcomes
id.exposure	id.outcome	outcome	method	nsnp	b	se	pval	OR	lower_CI	upper_CI
adipose_BMI	ebi-a-GCST006464	Endometrial cancer || id:ebi-a-GCST006464	Inverse variance weighted	85	0.611457	0.157042	9.87708e-05	1.84311	1.3548	2.50743
adipose_BMI	ebi-a-GCST006464	Endometrial cancer || id:ebi-a-GCST006464	Penalised weighted median	85	0.538972	0.193938	0.00545102	1.71424	1.17217	2.50701
adipose_BMI	ebi-a-GCST006464	Endometrial cancer || id:ebi-a-GCST006464	MR Egger	85	0.975725	0.499756	0.0542615	2.65309	0.996211	7.06566
adipose_BMI	ebi-a-GCST006464	Endometrial cancer || id:ebi-a-GCST006464	Weighted median	85	0.545754	0.206035	0.00807679	1.72591	1.15249	2.58463
brain_BMI	ebi-a-GCST006464	Endometrial cancer || id:ebi-a-GCST006464	Inverse variance weighted	140	0.4775	0.103186	3.70031e-06	1.61204	1.31687	1.97337
brain_BMI	ebi-a-GCST006464	Endometrial cancer || id:ebi-a-GCST006464	Penalised weighted median	140	0.511928	0.152582	0.000793341	1.6685	1.23722	2.25013
brain_BMI	ebi-a-GCST006464	Endometrial cancer || id:ebi-a-GCST006464	MR Egger	140	0.860265	0.352624	0.015972	2.36379	1.18427	4.71811
brain_BMI	ebi-a-GCST006464	Endometrial cancer || id:ebi-a-GCST006464	Weighted median	140	0.516986	0.149957	0.00056569	1.67697	1.24991	2.24994
adipose_BMI	ieu-a-1120	Ovarian cancer || id:ieu-a-1120	Inverse variance weighted	80	-0.142989	0.123912	0.24852	0.866764	0.679868	1.10504
adipose_BMI	ieu-a-1120	Ovarian cancer || id:ieu-a-1120	Penalised weighted median	80	-0.0643874	0.170002	0.704877	0.937642	0.671936	1.30842
adipose_BMI	ieu-a-1120	Ovarian cancer || id:ieu-a-1120	MR Egger	80	-0.220649	0.391075	0.57423	0.801998	0.372635	1.72609
adipose_BMI	ieu-a-1120	Ovarian cancer || id:ieu-a-1120	Weighted median	80	-0.101423	0.169713	0.550096	0.903551	0.647874	1.26013
brain_BMI	ieu-a-1120	Ovarian cancer || id:ieu-a-1120	Inverse variance weighted	134	-0.0355151	0.105766	0.737031	0.965108	0.784415	1.18742
brain_BMI	ieu-a-1120	Ovarian cancer || id:ieu-a-1120	Penalised weighted median	134	0.109895	0.134622	0.414318	1.11616	0.857302	1.45318
brain_BMI	ieu-a-1120	Ovarian cancer || id:ieu-a-1120	MR Egger	134	-0.0465683	0.35869	0.8969	0.954499	0.472555	1.92796
brain_BMI	ieu-a-1120	Ovarian cancer || id:ieu-a-1120	Weighted median	134	0.0927978	0.14026	0.50822	1.09724	0.833508	1.44442
adipose_BMI	ieu-a-1126	Breast cancer (Combined Oncoarray; iCOGS; GWAS meta analysis) || id:ieu-a-1126	Inverse variance weighted	80	-0.103105	0.080459	0.200034	0.902033	0.770432	1.05611
adipose_BMI	ieu-a-1126	Breast cancer (Combined Oncoarray; iCOGS; GWAS meta analysis) || id:ieu-a-1126	Penalised weighted median	80	-0.137312	0.0891304	0.12342	0.871698	0.731976	1.03809
adipose_BMI	ieu-a-1126	Breast cancer (Combined Oncoarray; iCOGS; GWAS meta analysis) || id:ieu-a-1126	MR Egger	80	0.267238	0.251133	0.290553	1.30635	0.79853	2.13712
adipose_BMI	ieu-a-1126	Breast cancer (Combined Oncoarray; iCOGS; GWAS meta analysis) || id:ieu-a-1126	Weighted median	80	-0.118317	0.0930885	0.203723	0.888414	0.740248	1.06624
brain_BMI	ieu-a-1126	Breast cancer (Combined Oncoarray; iCOGS; GWAS meta analysis) || id:ieu-a-1126	Inverse variance weighted	134	-0.0797148	0.0689506	0.247634	0.92338	0.806656	1.05699
brain_BMI	ieu-a-1126	Breast cancer (Combined Oncoarray; iCOGS; GWAS meta analysis) || id:ieu-a-1126	Penalised weighted median	134	-0.065322	0.0721173	0.365055	0.936766	0.813286	1.07899
brain_BMI	ieu-a-1126	Breast cancer (Combined Oncoarray; iCOGS; GWAS meta analysis) || id:ieu-a-1126	MR Egger	134	0.128316	0.23168	0.580619	1.13691	0.721966	1.79034
brain_BMI	ieu-a-1126	Breast cancer (Combined Oncoarray; iCOGS; GWAS meta analysis) || id:ieu-a-1126	Weighted median	134	-0.0503944	0.0745247	0.498907	0.950854	0.821632	1.1004
adipose_BMI	ieu-b-85	Prostate cancer || id:ieu-b-85	Inverse variance weighted	84	-0.235568	0.110752	0.0334217	0.790122	0.635945	0.981676
adipose_BMI	ieu-b-85	Prostate cancer || id:ieu-b-85	Penalised weighted median	84	-0.356494	0.114653	0.00187501	0.700126	0.559219	0.876538
adipose_BMI	ieu-b-85	Prostate cancer || id:ieu-b-85	MR Egger	84	0.0671432	0.354284	0.850155	1.06945	0.534057	2.14157
adipose_BMI	ieu-b-85	Prostate cancer || id:ieu-b-85	Weighted median	84	-0.26751	0.12107	0.0271368	0.765283	0.603622	0.97024
brain_BMI	ieu-b-85	Prostate cancer || id:ieu-b-85	Inverse variance weighted	136	-0.265834	0.0869329	0.00222876	0.766566	0.646474	0.908968
brain_BMI	ieu-b-85	Prostate cancer || id:ieu-b-85	Penalised weighted median	136	-0.116939	0.0888566	0.188161	0.88964	0.747443	1.05889
brain_BMI	ieu-b-85	Prostate cancer || id:ieu-b-85	MR Egger	136	-0.0483556	0.298512	0.871559	0.952795	0.530763	1.7104
brain_BMI	ieu-b-85	Prostate cancer || id:ieu-b-85	Weighted median	136	-0.118942	0.0905445	0.188969	0.887859	0.743483	1.06027
adipose_BMI	N/A	Kidney cancer	Inverse variance weighted	86	0.382475	0.264152	0.147635	1.46591	0.873487	2.46013
adipose_BMI	N/A	Kidney cancer	Penalised weighted median	86	0.1787	0.377094	0.63558	1.19566	0.570978	2.50379
adipose_BMI	N/A	Kidney cancer	MR Egger	86	0.0314133	0.855734	0.970804	1.03191	0.192853	5.52152
adipose_BMI	N/A	Kidney cancer	Weighted median	86	0.213508	0.369424	0.563299	1.23801	0.600158	2.55379
brain_BMI	N/A	Kidney cancer	Inverse variance weighted	139	-0.0196358	0.193646	0.919232	0.980556	0.670869	1.4332
brain_BMI	N/A	Kidney cancer	Penalised weighted median	139	0.0359244	0.26548	0.89236	1.03658	0.616056	1.74415
brain_BMI	N/A	Kidney cancer	MR Egger	139	0.11672	0.666827	0.861308	1.12381	0.304142	4.15246
brain_BMI	N/A	Kidney cancer	Weighted median	139	0.0362713	0.269588	0.892973	1.03694	0.611329	1.75885
adipose_BMI	N/A	Lung cancer	Inverse variance weighted	86	0.0657673	0.0590385	0.265291	1.06798	0.951279	1.19899
adipose_BMI	N/A	Lung cancer	Penalised weighted median	86	0.133017	0.0755014	0.0781056	1.14227	0.985146	1.32445
adipose_BMI	N/A	Lung cancer	MR Egger	86	0.370607	0.185606	0.0490913	1.44861	1.00684	2.08422
adipose_BMI	N/A	Lung cancer	Weighted median	86	0.121204	0.0736631	0.0998906	1.12886	0.977091	1.30419
brain_BMI	N/A	Lung cancer	Inverse variance weighted	140	0.155836	0.0438734	0.000382411	1.16863	1.07234	1.27357
brain_BMI	N/A	Lung cancer	Penalised weighted median	140	0.171774	0.0569442	0.00255689	1.18741	1.06201	1.32762
brain_BMI	N/A	Lung cancer	MR Egger	140	0.217192	0.15101	0.152622	1.24258	0.924237	1.67058
brain_BMI	N/A	Lung cancer	Weighted median	140	0.166885	0.0586724	0.0044502	1.18162	1.05326	1.32562
adipose_BMI	N/A	Colon cancer	Inverse variance weighted	86	-0.0435691	0.0456165	0.339519	0.957366	0.875485	1.04691
adipose_BMI	N/A	Colon cancer	Penalised weighted median	86	-0.0885188	0.0669527	0.186132	0.915286	0.802723	1.04363
adipose_BMI	N/A	Colon cancer	MR Egger	86	-0.179093	0.145108	0.220567	0.836028	0.629075	1.11106
adipose_BMI	N/A	Colon cancer	Weighted median	86	-0.0855045	0.064049	0.181881	0.918049	0.809741	1.04084
brain_BMI	N/A	Colon cancer	Inverse variance weighted	140	-0.0562375	0.0355899	0.114072	0.945315	0.88162	1.01361
brain_BMI	N/A	Colon cancer	Penalised weighted median	140	-0.0307447	0.0497602	0.536669	0.969723	0.879612	1.06907
brain_BMI	N/A	Colon cancer	MR Egger	140	-0.0801103	0.122564	0.514443	0.923015	0.725906	1.17365
brain_BMI	N/A	Colon cancer	Weighted median	140	-0.0329141	0.0499825	0.510208	0.967622	0.877323	1.06721

## Sheet: Table 9
Table 9: MR analyses instrumented using childhood BMI instruments on breast cancer risk MR
Total BMI
id.exposure	id.outcome	outcome	method	nsnp	b	se	pval	OR	lower_CI	upper_CI
childhood_BMI	ieu-a-1126	Breast cancer (Combined Oncoarray; iCOGS; GWAS meta analysis) || id:ieu-a-1126	MR Egger	262	-0.789229	0.125836	1.47943e-09	0.454195	0.354918	0.58124
childhood_BMI	ieu-a-1126	Breast cancer (Combined Oncoarray; iCOGS; GWAS meta analysis) || id:ieu-a-1126	Weighted median	262	-0.501872	0.0635816	2.94191e-15	0.605397	0.534464	0.685743
childhood_BMI	ieu-a-1126	Breast cancer (Combined Oncoarray; iCOGS; GWAS meta analysis) || id:ieu-a-1126	Inverse variance weighted	262	-0.492664	0.0596405	1.44991e-16	0.610997	0.54359	0.686761
childhood_BMI	ieu-a-1126	Breast cancer (Combined Oncoarray; iCOGS; GWAS meta analysis) || id:ieu-a-1126	Penalised weighted median	262	-0.432667	0.0594967	3.54e-13	0.648777	0.577365	0.72902
Brain/Adipose instrumented BMI				Univariable							Multivariable
id.exposure	id.outcome	outcome	method	nsnp	b	se	pval	OR	lower_CI	upper_CI	nsnp	b	se	pval	OR	lower_CI	upper_CI
adipose_BMI	ieu-a-1126	Breast cancer (Combined Oncoarray; iCOGS; GWAS meta analysis) || id:ieu-a-1126	Inverse variance weighted	55	-0.517573	0.191611	0.00690964	0.595965	0.409372	0.867607	75	-0.0238812	0.290658	0.934517	0.976402	0.552352	1.726
brain_BMI	ieu-a-1126	Breast cancer (Combined Oncoarray; iCOGS; GWAS meta analysis) || id:ieu-a-1126	Inverse variance weighted	49	-0.54514	0.170343	0.00137307	0.579761	0.415193	0.809557	75	-0.570849	0.279666	0.0412331	0.565046	0.326608	0.977553
Univariable MR sensitivity analyses for adipose- and brain-childhood BMI exposures on breast cancer risk
Brain/Adipose instrumented BMI				Univariable
id.exposure	id.outcome	outcome	method	nsnp	b	se	pval	OR	lower_CI	upper_CI
adipose_BMI	ieu-a-1126	Breast cancer (Combined Oncoarray; iCOGS; GWAS meta analysis) || id:ieu-a-1126	Inverse variance weighted	55	-0.517573	0.191611	0.00690964	0.595965	0.409372	0.867607
adipose_BMI	ieu-a-1126	Breast cancer (Combined Oncoarray; iCOGS; GWAS meta analysis) || id:ieu-a-1126	Penalised weighted median	55	-0.316687	0.15079	0.0357127	0.728558	0.542137	0.979084
adipose_BMI	ieu-a-1126	Breast cancer (Combined Oncoarray; iCOGS; GWAS meta analysis) || id:ieu-a-1126	MR Egger	55	-1.61101	0.522724	0.0032597	0.199686	0.0716797	0.556289
adipose_BMI	ieu-a-1126	Breast cancer (Combined Oncoarray; iCOGS; GWAS meta analysis) || id:ieu-a-1126	Weighted median	55	-0.394818	0.154606	0.0106586	0.673803	0.497656	0.912297
brain_BMI	ieu-a-1126	Breast cancer (Combined Oncoarray; iCOGS; GWAS meta analysis) || id:ieu-a-1126	Inverse variance weighted	49	-0.54514	0.170343	0.00137307	0.579761	0.415193	0.809557
brain_BMI	ieu-a-1126	Breast cancer (Combined Oncoarray; iCOGS; GWAS meta analysis) || id:ieu-a-1126	Penalised weighted median	49	-0.271003	0.164233	0.0989192	0.762614	0.552723	1.05221
brain_BMI	ieu-a-1126	Breast cancer (Combined Oncoarray; iCOGS; GWAS meta analysis) || id:ieu-a-1126	MR Egger	49	-1.41347	0.418937	0.00149264	0.243299	0.107037	0.553026
brain_BMI	ieu-a-1126	Breast cancer (Combined Oncoarray; iCOGS; GWAS meta analysis) || id:ieu-a-1126	Weighted median	49	-0.286778	0.166545	0.0850817	0.750678	0.541612	1.04045

[truncated: 3 more sheets: Table 10, Table 11, Table 12]
